# Supplementary material for: Label-Free Quantitative Proteomic Analysis Reveals Inflammatory Pattern Associated with Obesity and Periodontitis in Pregnant Women
Source: Metabolites. 2022 Nov 10;12(11):1091. doi: 10.3390/metabo12111091 (PMC9692340; doi:10.3390/metabo12111091)
Supplement: Supplementary file 1 [file metabolites-12-01091-s001.zip]

Archive with 6 entries (6 files):
- Supplementary file S1.pdf
- Supplementary file S2.pdf
- Supplementary file S3.pdf
- Supplementary file S4.tif
- Supplementary file S5.tif
- Supplementary file S6.tif
